# Supplementary material for: Research on the optimization model of anti-breast cancer candidate drugs based on machine learning
Source: Front Genet. 2025 Apr 10;16:1523015. doi: 10.3389/fgene.2025.1523015 (PMC12018315; doi:10.3389/fgene.2025.1523015)
Supplement: Supplementary file 1 [file Presentation1.zip]

Archive with 9 entries (8 files):
- code/
- code/1-1.py
- code/1-2.py
- code/1-3.py
- code/2-1.py
- code/2-2.py
- code/3-1.py
- code/3-2.py
- code/4.py
