# Supplementary material for: Research on the optimization model of anti-breast cancer candidate drugs based on machine learning
Source: Front Genet. 2025 Apr 10;16:1523015. doi: 10.3389/fgene.2025.1523015 (PMC12018315; doi:10.3389/fgene.2025.1523015)
Supplement: Supplementary file 1 [file Presentation1.zip › code/1-1.py]

#!/usr/bin/env python
# coding: utf-8
import pandas as pd
import numpy as np
file_path = "../dataset/Molecular_Descriptor/merged_training.xlsx"
data = pd.read_excel(file_path, usecols=lambda x: x != 'SMILES')
target_column = 'pIC50'
features = data.columns.difference([target_column])
def normalize_series(series):
    return (series - series.min()) / (series.max() - series.min())
normalized_data = data.apply(normalize_series)
target_data = normalized_data[target_column]
def calculate_gra(feature, target, rho=0.5):
    diff = np.abs(feature - target)
    min_diff = diff.min()
    max_diff = diff.max()
    gra = (min_diff + rho * max_diff) / (diff + rho * max_diff)
    return gra.mean()
gra_results = {feature: calculate_gra(normalized_data[feature], target_data) for feature in features}
gra_df = pd.DataFrame(list(gra_results.items()), columns=['特征', '灰色关联度'])
gra_df = gra_df.sort_values(by='灰色关联度', ascending=False)
output_csv_path = "./output/gra_results.csv"
gra_df.to_csv(output_csv_path, index=False, encoding='utf-8-sig')
print(f"灰色关联度分析结果已保存到 {output_csv_path}")
import pandas as pd
import seaborn as sns
import matplotlib.pyplot as plt
import os
from matplotlib.colors import LinearSegmentedColormap
input_csv_path = "./output/gra_results.csv"
gra_df = pd.read_csv(input_csv_path)
top_30_features = gra_df.head(30)
colors = [
    (255/255, 151/255, 247/255),  
    (227/255, 152/255, 69/255),   
    (0/255, 175/255, 135/255),    
    (0/255, 174/255, 203/255),    
    (240/255, 148/255, 236/255)   
]
cmap_name = 'custom_gradient'
cmap = LinearSegmentedColormap.from_list(cmap_name, colors, N=30)
plt.figure(figsize=(12, 8))
sns.barplot(
    x='灰色关联度', 
    y='特征', 
    data=top_30_features, 
    palette=cmap(np.linspace(0, 1, len(top_30_features)))
)
plt.title('前30个特征的灰色关联度分析', fontproperties='SimHei', fontsize=16)
plt.xlabel('灰色关联度', fontproperties='SimHei', fontsize=12)
plt.ylabel('特征', fontproperties='SimHei', fontsize=12)
plt.tight_layout()
output_dir = "./fig"
os.makedirs(output_dir, exist_ok=True)
output_pdf_path = os.path.join(output_dir, "gra_top_30_features_自定义.pdf")
plt.savefig(output_pdf_path, format='pdf', dpi=300)
print(f"图形已保存到 {output_pdf_path}")
plt.show()
gra_results_path = "./output/gra_results.csv"
gra_df = pd.read_csv(gra_results_path)
top_200_features = gra_df['特征'].head(200).tolist()
data_path = "../dataset/Molecular_Descriptor/merged_training.xlsx"
data = pd.read_excel(data_path)
columns_to_keep = ['SMILES'] + top_200_features + ['pIC50']
filtered_data = data[columns_to_keep]
print("保留的列：", filtered_data.columns)
output_filtered_path = "../dataset/Molecular_Descriptor/filtered_data.xlsx"
filtered_data.to_excel(output_filtered_path, index=False)
print(f"筛选后的数据已保存到 {output_filtered_path}")
