# Supplementary material for: Research on the optimization model of anti-breast cancer candidate drugs based on machine learning
Source: Front Genet. 2025 Apr 10;16:1523015. doi: 10.3389/fgene.2025.1523015 (PMC12018315; doi:10.3389/fgene.2025.1523015)
Supplement: Supplementary file 1 [file Presentation1.zip › code/1-2.py]

#!/usr/bin/env python
# coding: utf-8
import pandas as pd
import numpy as np
import seaborn as sns
import matplotlib.pyplot as plt
import os
plt.rcParams['font.sans-serif'] = ['SimHei']
plt.rcParams['axes.unicode_minus'] = False
filtered_data_path = "../dataset/Molecular_Descriptor/filtered_data.xlsx"
data = pd.read_excel(filtered_data_path)
feature_data = data.drop(columns=['SMILES', 'pIC50'])
spearman_corr = feature_data.corr(method='spearman')
plt.figure(figsize=(16, 12))
sns.heatmap(
    spearman_corr, 
    cmap='coolwarm', 
    annot=False,  
    fmt=".2f",
    cbar_kws={'label': '斯皮尔曼相关系数'},
    xticklabels=False,
    yticklabels=False
)
plt.title('特征间Spearman相关系数热力图', fontsize=16)
plt.xlabel('特征', fontsize=12)
plt.ylabel('特征', fontsize=12)
plt.tight_layout()
output_dir = "./fig"
os.makedirs(output_dir, exist_ok=True)
output_pdf_path = os.path.join(output_dir, "no_name_spearman_correlation_heatmap.pdf")
plt.savefig(output_pdf_path, format='pdf', dpi=300)
print(f"热力图已保存到 {output_pdf_path}")
plt.show()
threshold = 0.85
high_corr_pairs = (
    spearman_corr.where(np.triu(np.ones(spearman_corr.shape), k=1).astype(bool))
    .stack()
    .reset_index()
    .rename(columns={0: '相关系数'})
)
high_corr_pairs = high_corr_pairs.loc[high_corr_pairs['相关系数'].abs() > threshold]
print("相关系数绝对值超过阈值的特征对：")
print(high_corr_pairs)
output_dir = "./output"
os.makedirs(output_dir, exist_ok=True)
high_corr_pairs_output_path = os.path.join(output_dir, "high_correlation_pairs.csv")
high_corr_pairs.to_csv(high_corr_pairs_output_path, index=False, encoding='utf-8-sig')
print(f"高相关系数特征对已保存到 {high_corr_pairs_output_path}")
unique_features_in_pairs = set(high_corr_pairs['level_0']).union(set(high_corr_pairs['level_1']))
print(f"总共有 {len(unique_features_in_pairs)} 个特征涉及在高相关系数特征对中。")
import networkx as nx
G = nx.Graph()
for _, row in high_corr_pairs.iterrows():
    G.add_edge(row['level_0'], row['level_1'])
connected_components = list(nx.connected_components(G))
print("所有相关特征组合：")
for component in connected_components:
    print(component)
print(f"总共有 {len(connected_components)} 组特征组合。")
gra_results_path = "./output/gra_results.csv"
gra_df = pd.read_csv(gra_results_path)
selected_features = []
for index, component in enumerate(connected_components, start=1):
    component_list = list(component)
    component_gra = gra_df[gra_df['特征'].isin(component_list)]
    component_gra = component_gra.sort_values(by='灰色关联度', ascending=False)
    num_features = len(component_list)
    num_select = max(1, round(num_features * 0.1))
    selected = component_gra.head(num_select)['特征'].tolist()
    selected_features.extend(selected)
    print(f"第 {index} 组选择的特征：{selected}")
print("总共选择的特征：")
print(selected_features)
print(f"总共选择了 {len(selected_features)} 个特征。")
unselected_features = []
for component in connected_components:
    component_set = set(component)
    unselected = component_set - set(selected_features)
    unselected_features.extend(unselected)
print("未被选择的特征：")
print(unselected_features)
print(f"总共有 {len(unselected_features)} 个特征未被选择。")
filtered_data_path = "../dataset/Molecular_Descriptor/filtered_data.xlsx"
filtered_data = pd.read_excel(filtered_data_path)
filtered_data = filtered_data.drop(columns=unselected_features, errors='ignore')
print("删除未被选择的特征后保留的特征：")
print(filtered_data.columns)
output_csv_path = "../dataset/Molecular_Descriptor/updated_filtered_data.csv"
filtered_data.to_csv(output_csv_path, index=False, encoding='utf-8-sig')
print(f"更新后的数据已保存到 {output_csv_path}")
