# Supplementary material for: Research on the optimization model of anti-breast cancer candidate drugs based on machine learning
Source: Front Genet. 2025 Apr 10;16:1523015. doi: 10.3389/fgene.2025.1523015 (PMC12018315; doi:10.3389/fgene.2025.1523015)
Supplement: Supplementary file 1 [file Presentation1.zip › code/1-3.py]

#!/usr/bin/env python
# coding: utf-8
import pandas as pd
import numpy as np
from sklearn.model_selection import train_test_split
from sklearn.ensemble import RandomForestRegressor
from sklearn.metrics import r2_score
import shap
import matplotlib.pyplot as plt
import os
data = pd.read_csv('../dataset/Molecular_Descriptor/updated_filtered_data.csv')
X = data.drop(columns=['SMILES', 'pIC50'])  
y = data['pIC50']
feature_names = X.columns.tolist()
# 按照8:1:1的比例随机划分训练、验证和测试集
X_train, X_temp, y_train, y_temp = train_test_split(X, y, test_size=0.2, random_state=42)
X_valid, X_test, y_valid, y_test = train_test_split(X_temp, y_temp, test_size=0.5, random_state=42)
X_mean, y_mean = X_train.mean(0), y_train.mean(0)
X_std, y_std = X_train.std(0), y_train.std(0)
X_train_nor = (X_train - X_mean) / X_std
X_valid_nor = (X_valid - X_mean) / X_std
X_test_nor = (X_test - X_mean) / X_std
y_train_nor = (y_train - y_mean) / y_std
y_valid_nor = (y_valid - y_mean) / y_std
y_test_nor = (y_test - y_mean) / y_std
def evaluate_regress(y_pre, y_true):
    MAE = np.mean(np.abs(y_pre - y_true))
    print('MAE为: ', str(MAE))
    MAPE = np.mean(np.abs((y_pre - y_true) / y_true))
    print('MAPE为: ', str(MAPE))
    MSE = np.mean((y_pre - y_true) ** 2)
    print('MSE为: ', str(MSE))
    RMSE = np.sqrt(MSE)
    print('RMSE为: ', str(RMSE))
    R2 = r2_score(y_true, y_pre)
    print('R2为: ', str(R2))
    return MAE, MAPE, MSE, RMSE, R2
model_rf = RandomForestRegressor(n_estimators=100, random_state=42)
model_rf.fit(X_train_nor, y_train_nor)
y_pred_test_nor = model_rf.predict(X_test_nor)
y_pred_train_nor = model_rf.predict(X_train_nor)
y_pred_valid_nor = model_rf.predict(X_valid_nor)
y_pred_test = y_pred_test_nor * y_std + y_mean
y_pred_test1 = y_pred_test.reshape(len(y_pred_test), 1)
y_test = y_test.values.reshape(len(y_test), 1)
y_pred_train = y_pred_train_nor * y_std + y_mean
y_pred_train1 = y_pred_train.reshape(len(y_pred_train), 1)
y_pred_valid = y_pred_valid_nor * y_std + y_mean
y_pred_valid1 = y_pred_valid.reshape(len(y_pred_valid), 1)
MAE, MAPE, MSE, RMSE, R2 = evaluate_regress(y_pred_test1, y_test)
explainer = shap.TreeExplainer(model_rf)
shap_values = explainer.shap_values(X_train_nor, check_additivity=False)
os.makedirs('./fig/', exist_ok=True)
plt.rcParams['font.family'] = 'serif'
plt.rcParams['font.serif'] = 'Times New Roman'
plt.rcParams['font.size'] = 13  # 设置字体大小为13
shap.summary_plot(shap_values, X_train_nor, feature_names=feature_names, show=False)
plt.savefig('./fig/shap_summary_plot.pdf', format='pdf', dpi=300, bbox_inches='tight')
plt.show()
shap.summary_plot(shap_values, X_train_nor, feature_names=feature_names, plot_type='bar', show=False)
plt.savefig('./fig/shap_feature_importance.pdf', format='pdf', dpi=300, bbox_inches='tight')
plt.show()
example_feature = feature_names[0]  
interaction_feature = feature_names[1]
shap.dependence_plot(example_feature, shap_values, X_train_nor, interaction_index=interaction_feature, show=False)
plt.savefig('./fig/shap_dependence_plot.pdf', format='pdf', dpi=300, bbox_inches='tight')
plt.show()
force_plot = shap.force_plot(explainer.expected_value, shap_values[0], X_train_nor.iloc[0, :], feature_names=feature_names, matplotlib=True)
plt.gcf().set_size_inches(12, 4)
plt.savefig('./fig/force_plot_rf.pdf', format='pdf', dpi=300, bbox_inches='tight')
plt.show()
mean_shap_values = np.mean(np.abs(shap_values), axis=0)
importance_df = pd.DataFrame({
    'Feature': feature_names,
    'Mean SHAP Value': mean_shap_values
})
importance_df = importance_df.sort_values(by='Mean SHAP Value', ascending=False)
top_20_features = importance_df.head(20)
print("影响力排名前20的特征:")
print(top_20_features)
top_20_features.to_csv('./output/top_20_features.csv', index=False)
original_data = pd.read_csv('../dataset/Molecular_Descriptor/updated_filtered_data.csv')
top_20_feature_names = top_20_features['Feature'].tolist()
filtered_data = original_data[['SMILES'] + top_20_feature_names + ['pIC50']]
filtered_data.to_csv('../dataset/Molecular_Descriptor/filtered_top_20_features.csv', index=False)
print("已保存筛选后的数据到 '../dataset/Molecular_Descriptor/filtered_top_20_features.csv'")
