# Supplementary material for: Research on the optimization model of anti-breast cancer candidate drugs based on machine learning
Source: Front Genet. 2025 Apr 10;16:1523015. doi: 10.3389/fgene.2025.1523015 (PMC12018315; doi:10.3389/fgene.2025.1523015)
Supplement: Supplementary file 1 [file Presentation1.zip › code/2-1.py]

#!/usr/bin/env python
# coding: utf-8
import pandas as pd
import numpy as np
from sklearn.model_selection import train_test_split
from sklearn.ensemble import RandomForestRegressor, GradientBoostingRegressor
from sklearn.tree import DecisionTreeRegressor
from sklearn.svm import SVR
from sklearn.linear_model import LinearRegression, Ridge, Lasso, ElasticNet
from sklearn.metrics import r2_score
import lightgbm as lgb
import xgboost as xgb
import matplotlib.pyplot as plt
import seaborn as sns
import os
from sklearn.ensemble import VotingRegressor, StackingRegressor
from sklearn.linear_model import LinearRegression
import pandas as pd
import numpy as np
import matplotlib.pyplot as plt
import seaborn as sns
import os
random_seed = 42
data_path = "../dataset/Molecular_Descriptor/filtered_top_20_features.csv"
data = pd.read_csv(data_path)
X = data.drop(columns=['SMILES', 'pIC50'])
y = data['pIC50']
X_train, X_temp, y_train, y_temp = train_test_split(X, y, test_size=0.2, random_state=random_seed)
X_val, X_test, y_val, y_test = train_test_split(X_temp, y_temp, test_size=0.5, random_state=random_seed)
def evaluate_regress(y_pre, y_true):
    MAE = np.mean(np.abs(y_pre - y_true))
    print('MAE为: ', str(MAE))
    MAPE = np.mean(np.abs((y_pre - y_true) / y_true))
    print('MAPE为: ', str(MAPE))
    MSE = np.mean((y_pre - y_true) ** 2)
    print('MSE为: ', str(MSE))
    RMSE = np.sqrt(MSE)
    print('RMSE为: ', str(RMSE))
    R2 = r2_score(y_true, y_pre)
    print('R2为: ', str(R2))
    return MAE, MAPE, MSE, RMSE, R2
models = {
    'LinearRegression': LinearRegression(),
    'Ridge': Ridge(random_state=random_seed),
    'Lasso': Lasso(random_state=random_seed),
    'ElasticNet': ElasticNet(random_state=random_seed),
    'RandomForest': RandomForestRegressor(random_state=random_seed),
    'LGBM': lgb.LGBMRegressor(random_state=random_seed),
    'XGBoost': xgb.XGBRegressor(random_state=random_seed, objective='reg:squarederror'),
    'GDBT': GradientBoostingRegressor(random_state=random_seed),
    'SVM': SVR(),
    'DecisionTree': DecisionTreeRegressor(random_state=random_seed)
}
model_performance = {}
for name, model in models.items():
    print(f"\n{name}模型训练和评估:")
    model.fit(X_train, y_train)
    y_pred_test = model.predict(X_test)
    MAE, MAPE, MSE, RMSE, R2 = evaluate_regress(y_pred_test, y_test)
    model_performance[name] = {'MAE': MAE, 'MAPE': MAPE, 'MSE': MSE, 'RMSE': RMSE, 'R2': R2}
performance_df = pd.DataFrame(model_performance).T
plt.figure(figsize=(20, 8))
sns.set(font_scale=1.5)  
sns.set_style("white")
colors = [(243/255, 157/255, 160/255),  
          (149/255, 188/255, 229/255),  
          (25/255, 153/255, 178/255),   
          (65/255, 124/255, 168/255),   
          (232/255, 68/255, 69/255)]
bar_width = 0.25  
model_gap = 0.3
n_cols = len(performance_df.columns)
x = np.arange(len(performance_df)) * (n_cols * bar_width + model_gap)
for i, col in enumerate(performance_df.columns):
    plt.bar(x + i * bar_width, performance_df[col], width=bar_width, label=col, color=colors[i])
for i, col in enumerate(performance_df.columns):
    plt.plot(x + i * bar_width, performance_df[col], color=colors[i], marker='.', linestyle='-', linewidth=2, markersize=10)
plt.xticks(x + (n_cols - 1) * bar_width / 2, performance_df.index, rotation=45, fontname='Times New Roman')
plt.title('模型在测试集上的性能对比', fontsize=18, fontname='SimSun')  
plt.xlabel('模型', fontsize=15, fontname='SimSun')  
plt.ylabel('性能指标', fontsize=15, fontname='SimSun') 
plt.legend(loc='upper right', fontsize=15, prop={'family': 'Times New Roman'})  
plt.tight_layout()
output_dir = "./fig"
os.makedirs(output_dir, exist_ok=True)
output_image_path = os.path.join(output_dir, "model_performance_comparison_自定义风格.pdf")
plt.savefig(output_image_path, format='pdf', dpi=300)
print(f"对比图已保存到 {output_image_path}")
plt.show()
top_3_r2_models = performance_df['R2'].nlargest(3)
print("R2值最好的三个模型及其对应的R2值：")
for model_name, r2_value in top_3_r2_models.items():
    print(f"{model_name}: R2 = {r2_value}")
top_3_models = [models[model_name] for model_name in top_3_r2_models.index]
voting_regressor_simple = VotingRegressor(estimators=[(name, model) for name, model in zip(top_3_r2_models.index, top_3_models)], weights=None)
voting_regressor_simple.fit(X_train, y_train)
y_pred_simple = voting_regressor_simple.predict(X_test)
print("\n简单平均融合的评估结果：")
evaluate_regress(y_pred_simple, y_test)
voting_regressor_weighted = VotingRegressor(estimators=[(name, model) for name, model in zip(top_3_r2_models.index, top_3_models)], weights=[5, 3, 2])
voting_regressor_weighted.fit(X_train, y_train)
y_pred_weighted = voting_regressor_weighted.predict(X_test)
print("\n加权平均融合的评估结果：")
evaluate_regress(y_pred_weighted, y_test)
stacking_regressor = StackingRegressor(estimators=[(name, model) for name, model in zip(top_3_r2_models.index, top_3_models)], final_estimator=LinearRegression())
stacking_regressor.fit(X_train, y_train)
y_pred_stacking = stacking_regressor.predict(X_test)
print("\n堆叠融合的评估结果：")
evaluate_regress(y_pred_stacking, y_test)
import pickle
stacking_model_path = "./output/stacking_regressor_model.pkl"
with open(stacking_model_path, 'wb') as file:
    pickle.dump(stacking_regressor, file)
print(f"堆叠融合的模型已保存到 {stacking_model_path}")
with open(stacking_model_path, 'rb') as file:
    loaded_stacking_regressor = pickle.load(file)
y_pred_loaded = loaded_stacking_regressor.predict(X_test)
print("\n加载的堆叠融合模型的评估结果：")
evaluate_regress(y_pred_loaded, y_test)
import seaborn as sns
import matplotlib.pyplot as plt
import warnings
import pandas as pd
warnings.filterwarnings("ignore", category=UserWarning)
plt.rcParams['axes.unicode_minus'] = False
custom_set = {
    "font.family": "SimHei",
    "axes.spines.left": True,  
    "axes.spines.bottom": True,  
    "axes.spines.top": False,  
    "axes.spines.right": False,  
    "axes.edgecolor": "gray",  
    "axes.linewidth": 0.4,  
    "grid.linewidth": 0.3,  
    "grid.alpha": 1,  
    "legend.frameon": True,  
    "legend.framealpha": 0.5  
}
sns.set_theme(
    style='whitegrid',  
    rc=custom_set,  
    font_scale=0.8, 
)
results_df = pd.DataFrame({'真实值': y_test, '预测值': y_pred_loaded})
results_df.reset_index(drop=True, inplace=True)
fig, axes = plt.subplots(1, 2, figsize=(16, 6))
sns.scatterplot(
    data=results_df,
    x='真实值',
    y='预测值',
    ax=axes[0],
    color="#b1283a",  
    s=150,  
    marker='o',  
    edgecolor='w',  
    linewidth=0.5  
)
axes[0].plot([y_test.min(), y_test.max()], [y_test.min(), y_test.max()], 'k--', lw=1)  
axes[0].set_title('测试集上的真实值与预测值对比', fontsize=12, fontweight='bold')
axes[0].set_xlabel('真实值', fontsize=10)
axes[0].set_ylabel('预测值', fontsize=10)
sample_df = results_df.head(30).reset_index()
sample_long_df = pd.melt(sample_df, id_vars='index', value_vars=['真实值', '预测值'], var_name='类型', value_name='值')
sns.lineplot(
    data=sample_long_df,
    x='index',
    y='值',
    hue='类型',
    style='类型',
    markers=['o', 's'],  
    palette=["#b1283a", "#006a8e"],  
    ax=axes[1],
    markersize=15 
)
axes[1].set_title('真实值与预测值折线图（前30个样本）', fontsize=12, fontweight='bold')
axes[1].set_xlabel('样本编号', fontsize=10)
axes[1].set_ylabel('值', fontsize=10)
axes[1].legend(loc='best', fontsize=10)
plt.tight_layout()
plt.savefig('./fig/plot_comparison.pdf', format='pdf') 
plt.show()
