# Supplementary material for: Research on the optimization model of anti-breast cancer candidate drugs based on machine learning
Source: Front Genet. 2025 Apr 10;16:1523015. doi: 10.3389/fgene.2025.1523015 (PMC12018315; doi:10.3389/fgene.2025.1523015)
Supplement: Supplementary file 1 [file Presentation1.zip › code/2-2.py]

#!/usr/bin/env python
# coding: utf-8
import pandas as pd
import pickle
top_features_path = "./output/top_20_features.csv"
top_features_df = pd.read_csv(top_features_path)
top_features = top_features_df['Feature'].tolist()
test_data_path = "../dataset/Molecular_Descriptor/test.xlsx"
test_data = pd.read_excel(test_data_path)
X_test = test_data[top_features]
smiles_names = test_data['SMILES']
stacking_model_path = "./output/stacking_regressor_model.pkl"
with open(stacking_model_path, 'rb') as file:
    loaded_stacking_regressor = pickle.load(file)
y_pred_test = loaded_stacking_regressor.predict(X_test)
results_df = pd.DataFrame({'SMILES': smiles_names, 'pIC50': y_pred_test})
output_results_path = "./output/test_predictions.csv"
results_df.to_csv(output_results_path, index=False, encoding='utf-8-sig')
print(f"预测结果已保存到 {output_results_path}")
results_df['IC50_nM'] = 10 ** (9 - results_df['pIC50'])
results_df['IC50_nM'] = results_df['IC50_nM'].round(1)
results_df = results_df[['SMILES', 'IC50_nM', 'pIC50']]
output_updated_results_path = "./output/test_predicted.csv"
results_df.to_csv(output_updated_results_path, index=False, encoding='utf-8-sig')
print(f"更新后的预测结果已保存到 {output_updated_results_path}")
