# Supplementary material for: Research on the optimization model of anti-breast cancer candidate drugs based on machine learning
Source: Front Genet. 2025 Apr 10;16:1523015. doi: 10.3389/fgene.2025.1523015 (PMC12018315; doi:10.3389/fgene.2025.1523015)
Supplement: Supplementary file 1 [file Presentation1.zip › code/3-1.py]

#!/usr/bin/env python
# coding: utf-8
import pandas as pd
from sklearn.ensemble import RandomForestClassifier as RFC
from sklearn.model_selection import cross_val_score, train_test_split
from sklearn.feature_selection import RFE
from tqdm.notebook import tqdm
tqdm.pandas(desc="加载数据")
data = pd.read_excel("../dataset/ADMET/ADMET_split.xlsx")
target_features = ["Caco-2", "CYP3A4", "hERG", "HOB", "MN"]
for feature_name in target_features:
    print(f"\n处理目标特征：{feature_name}")
    column_index = data.columns.get_loc(feature_name)
    print(f"'{feature_name}' 的列索引为：{column_index}.")
    X = data.iloc[:, 1:505]
    Y = data.iloc[:, column_index]
    model = RFC(random_state=42, n_jobs=-1)
    print("开始递归特征消除 (RFE)...")
    rfe = RFE(estimator=model, n_features_to_select=25, step=1, verbose=0)
    rfe.fit(X, Y)
    selected_features = rfe.support_
    selected_feature_names = X.columns[selected_features]
    print(f"为 {feature_name} 选择的特征：{selected_feature_names}")
    cv_scores = cross_val_score(rfe, X, Y, cv=5, scoring='accuracy')
    print(f"{feature_name} 的交叉验证准确率：{cv_scores.mean()}")
    X_selected = X.iloc[:, selected_features].values
    print("选择后的特征数据维度：", X_selected.shape)
    X_temp, X_test, Y_temp, Y_test = train_test_split(X_selected, Y, test_size=0.3, random_state=42)
    X_train, X_val, Y_train, Y_val = train_test_split(X_temp, Y_temp, test_size=0.5, random_state=42)
    print(f"训练集大小：{X_train.shape[0]}")
    print(f"验证集大小：{X_val.shape[0]}")
    print(f"测试集大小：{X_test.shape[0]}")
    model.fit(X_train, Y_train)
    val_score = model.score(X_val, Y_val)
    print(f"{feature_name} 的验证集准确率：{val_score}")
    test_score = model.score(X_test, Y_test)
    print(f"{feature_name} 的测试集准确率：{test_score}")
