# Supplementary material for: Research on the optimization model of anti-breast cancer candidate drugs based on machine learning
Source: Front Genet. 2025 Apr 10;16:1523015. doi: 10.3389/fgene.2025.1523015 (PMC12018315; doi:10.3389/fgene.2025.1523015)
Supplement: Supplementary file 1 [file Presentation1.zip › code/3-2.py]

#!/usr/bin/env python
# coding: utf-8
import pandas as pd
from sklearn.model_selection import train_test_split
from sklearn.metrics import accuracy_score, precision_score, recall_score, f1_score, roc_auc_score, confusion_matrix
from sklearn.tree import DecisionTreeClassifier
from sklearn.ensemble import RandomForestClassifier, AdaBoostClassifier, GradientBoostingClassifier
from sklearn.svm import SVC
from sklearn.neighbors import KNeighborsClassifier
from sklearn.neural_network import MLPClassifier
from sklearn.linear_model import LogisticRegression
from sklearn.naive_bayes import GaussianNB
from sklearn.discriminant_analysis import LinearDiscriminantAnalysis
import xgboost as xgb
import lightgbm as lgb
from sklearn.preprocessing import StandardScaler, MinMaxScaler
import joblib
import os
import matplotlib.pyplot as plt
import seaborn as sns
from sklearn.metrics import roc_curve, auc, confusion_matrix
import numpy as np
import warnings
warnings.filterwarnings('ignore')
random_seed = 42
targets_path = "../dataset/ADMET/training.xlsx"
targets_data = pd.read_excel(targets_path)
feature_target_mapping = {
    "Caco-2": ['BCUTc-1h', 'SP-1', 'SP-2', 'ECCEN', 'SHBd', 'SHother', 'SsCH3', 'SaaO',
               'minHBa', 'minwHBa', 'minaaO', 'maxaaO', 'ETA_Alpha', 'ETA_Beta_s',
               'ETA_Eta_R_L', 'FMF', 'MDEC-23', 'MLFER_S', 'MLFER_L', 'TopoPSA', 'MW',
               'WTPT-1', 'WTPT-3', 'WTPT-4', 'WPATH'],
    "CYP3A4": ['ATSc1', 'ATSc2', 'bpol', 'SCH-7', 'VCH-6', 'SP-3', 'SP-4', 'SP-5',
               'SP-7', 'VP-1', 'VP-2', 'VP-3', 'VP-4', 'VP-5', 'VP-7', 'SHBd',
               'SHaaCH', 'minHBa', 'ETA_dEpsilon_D', 'ETA_Beta_s', 'ETA_Eta',
               'ETA_Eta_L', 'WTPT-1', 'WTPT-3', 'Zagreb'],
    "hERG": ['ATSc2', 'BCUTc-1l', 'bpol', 'SP-1', 'VP-0', 'VP-1', 'CrippenMR',
               'ECCEN', 'SHBint8', 'SHother', 'SsOH', 'minaasC', 'maxHBd', 'maxHsOH',
               'maxaaCH', 'hmin', 'LipoaffinityIndex', 'ETA_EtaP', 'ETA_EtaP_F',
               'Kier1', 'Kier2', 'Kier3', 'McGowan_Volume', 'MDEO-11', 'WPATH'],
    "HOB": ['ATSc2', 'BCUTc-1l', 'BCUTp-1l', 'SC-5', 'VP-3', 'VP-5', 'VP-6', 'VP-7',
               'SHsOH', 'SsOH', 'SdO', 'minHBa', 'minsOH', 'maxHsOH', 'maxsOH',
               'maxdO', 'hmin', 'ETA_Shape_P', 'ETA_BetaP_s', 'ETA_EtaP_L',
               'ETA_EtaP_F_L', 'Kier3', 'MLFER_A', 'MLFER_BO', 'WTPT-4'],
    "MN": ['nN', 'SCH-7', 'VPC-5', 'nssCH2', 'SssCH2', 'SssO', 'minHBa', 'mindssC',
       'maxsCH3', 'maxsssCH', 'ETA_Epsilon_1', 'ETA_Epsilon_4',
       'ETA_dEpsilon_A', 'ETA_dEpsilon_C', 'ETA_BetaP', 'ETA_BetaP_s',
       'ETA_EtaP_B_RC', 'FMF', 'nHBAcc_Lipinski', 'MLFER_S', 'MLFER_E',
       'TopoPSA', 'WTPT-3', 'WTPT-4', 'WTPT-5']
}
models = {
    'LogisticRegression': (LogisticRegression(random_state=random_seed), StandardScaler()), # 标准化
    'NaiveBayes': (GaussianNB(), StandardScaler()), # 标准化
    'LDA': (LinearDiscriminantAnalysis(), StandardScaler()), # 标准化
    'DecisionTree': (DecisionTreeClassifier(random_state=random_seed), None), # 无缩放
    'RandomForest': (RandomForestClassifier(random_state=random_seed), None), # 无缩放
    'AdaBoost': (AdaBoostClassifier(random_state=random_seed), None), # 无缩放
    'GradientBoosting': (GradientBoostingClassifier(random_state=random_seed), None), # 无缩放
    'SVM': (SVC(probability=True, random_state=random_seed), StandardScaler()), # 标准化
    'MLP': (MLPClassifier(random_state=random_seed), MinMaxScaler()), # 归一化
    'XGBoost': (xgb.XGBClassifier(use_label_encoder=False, eval_metric='logloss', random_state=random_seed), None), # 无缩放
    'LightGBM': (lgb.LGBMClassifier(random_state=random_seed), None) # 无缩放
}
def evaluate_model(y_true, y_pred, y_proba):
    accuracy = accuracy_score(y_true, y_pred)
    precision = precision_score(y_true, y_pred, zero_division=0)
    recall = recall_score(y_true, y_pred, zero_division=0)
    f1 = f1_score(y_true, y_pred, zero_division=0)
    tn, fp, fn, tp = confusion_matrix(y_true, y_pred).ravel()
    specificity = tn / (tn + fp)
    auc = roc_auc_score(y_true, y_proba)
    return accuracy, precision, recall, f1, specificity, auc
performance_summary = {}
for target_name, feature_columns in feature_target_mapping.items():
    print(f"\n正在处理目标变量：{target_name}")
    features_path = "../dataset/Molecular_Descriptor/cleaned_training.xlsx"
    features_data = pd.read_excel(features_path)
    X = features_data[feature_columns]
    y = targets_data[target_name]
    y = y.astype(int)
    X_train, X_temp, y_train, y_temp = train_test_split(X, y, test_size=0.2, random_state=random_seed)
    X_val, X_test, y_val, y_test = train_test_split(X_temp, y_temp, test_size=0.5, random_state=random_seed)
    f1_scores = {}
    for model_name, (model, scaler) in models.items():
        print(f"处理模型：{model_name}")
        if scaler:
            X_train_scaled = scaler.fit_transform(X_train)
            X_val_scaled = scaler.transform(X_val)
            X_test_scaled = scaler.transform(X_test)
        else:
            X_train_scaled = X_train
            X_val_scaled = X_val
            X_test_scaled = X_test
        model.fit(X_train_scaled, y_train)
        y_pred_train = model.predict(X_train_scaled)
        y_proba_train = model.predict_proba(X_train_scaled)[:, 1]
        acc_train, prec_train, rec_train, f1_train, spec_train, auc_train = evaluate_model(y_train, y_pred_train, y_proba_train)
        y_pred_val = model.predict(X_val_scaled)
        y_proba_val = model.predict_proba(X_val_scaled)[:, 1]
        acc_val, prec_val, rec_val, f1_val, spec_val, auc_val = evaluate_model(y_val, y_pred_val, y_proba_val)
        y_pred_test = model.predict(X_test_scaled)
        y_proba_test = model.predict_proba(X_test_scaled)[:, 1]
        acc_test, prec_test, rec_test, f1_test, spec_test, auc_test = evaluate_model(y_test, y_pred_test, y_proba_test)
        f1_scores[model_name] = f1_test
    sorted_f1_scores = sorted(f1_scores.items(), key=lambda x: x[1], reverse=True)
    performance_summary[target_name] = sorted_f1_scores
for target, scores in performance_summary.items():
    print(f"\n目标变量 {target} 的模型性能排序（F1分数）：")
    for model_name, f1_score in scores:
        print(f"模型 {model_name}: F1分数 = {f1_score:.4f}")
import matplotlib.pyplot as plt
import seaborn as sns
import os
output_dir = './fig'
os.makedirs(output_dir, exist_ok=True)
sns.set_theme(style='white')
plt.rcParams['font.sans-serif'] = ['SimHei']  
plt.rcParams['font.family'] = ['Times New Roman']  
plt.rcParams['axes.unicode_minus'] = False
colors = [
    (243/255, 157/255, 160/255),  
    (149/255, 188/255, 229/255),  
    (25/255, 153/255, 178/255),   
    (65/255, 124/255, 168/255),   
    (232/255, 68/255, 69/255)     
]
markers = ['o', 's', '^', 'D', 'x']  # 圆形、方形、三角形、菱形、叉形
all_model_names = list(models.keys())
plt.figure(figsize=(12, 8))
for i, (target, scores) in enumerate(performance_summary.items()):
    f1_scores_dict = {name: score for name, score in scores}
    f1_scores = [f1_scores_dict[name] for name in all_model_names]
    plt.plot(all_model_names, f1_scores, label=target, color=colors[i], marker=markers[i], markersize=12)
plt.ylabel('F1 Score', fontsize=12)
plt.xticks(rotation=45, ha='right', fontsize=12)
plt.yticks(fontsize=12)
plt.legend(title='Target Variable', fontsize=10, title_fontsize=12)
plt.grid(False)
plt.tight_layout()
output_path = os.path.join(output_dir, '特征选择后的F1.pdf')
plt.savefig(output_path, format='pdf', dpi=300)
plt.show()
print(f"图形已保存到 {output_path}")
plt.rcParams['axes.unicode_minus'] = False
custom_set = {
    "font.family": "SimHei",  
    "axes.spines.left": True,  
    "axes.spines.bottom": True,  
    "axes.spines.top": False,  
    "axes.spines.right": False,  
    "axes.edgecolor": "gray",  
    "axes.linewidth": 0.4,  
    "grid.linewidth": 0.3,  
    "grid.alpha": 1,  
    "legend.frameon": True,  
    "legend.framealpha": 0.5  
}
sns.set_theme(
    style='whitegrid',  
    rc=custom_set,  
    font_scale=0.8,  
)
for target, scores in performance_summary.items():
    print(f"\n目标变量 {target} 的模型性能排序（F1分数）：")
    for model_name, f1_score in scores:
        print(f"模型 {model_name}: F1分数 = {f1_score:.4f}")
    best_model_name, best_f1_score = scores[0]
    best_model, scaler = models[best_model_name]
    print(f"\n使用最佳模型 '{best_model_name}' 进行评估，F1分数：{best_f1_score:.4f}")
    feature_columns = feature_target_mapping[target]
    X = features_data[feature_columns]
    y = targets_data[target].astype(int)
    X_train, X_temp, y_train, y_temp = train_test_split(X, y, test_size=0.2, random_state=random_seed)
    X_val, X_test, y_val, y_test = train_test_split(X_temp, y_temp, test_size=0.5, random_state=random_seed)
    if scaler:
        X_train_scaled = scaler.fit_transform(X_train)
        X_val_scaled = scaler.transform(X_val)
        X_test_scaled = scaler.transform(X_test)
    else:
        X_train_scaled = X_train
        X_val_scaled = X_val
        X_test_scaled = X_test
    best_model.fit(X_train_scaled, y_train)
    y_pred_test = best_model.predict(X_test_scaled)
    y_proba_test = best_model.predict_proba(X_test_scaled)[:, 1]
    fpr, tpr, thresholds = roc_curve(y_test, y_proba_test)
    roc_auc = auc(fpr, tpr)
    cm = confusion_matrix(y_test, y_pred_test)
    fig, axes = plt.subplots(1, 2, figsize=(16, 6))
    axes[0].plot(fpr, tpr, color="#b1283a", lw=2, label=f'ROC curve (area = {roc_auc:.2f})')
    axes[0].plot([0, 1], [0, 1], color='navy', lw=1, linestyle='--')
    axes[0].set_xlim([0.0, 1.0])
    axes[0].set_ylim([0.0, 1.05])
    axes[0].set_title(f'{target} ROC曲线', fontsize=12, fontweight='bold')
    axes[0].set_xlabel('False Positive Rate', fontsize=10)
    axes[0].set_ylabel('True Positive Rate', fontsize=10)
    axes[0].legend(loc="lower right", fontsize=10)
    sns.heatmap(cm, annot=True, fmt='d', cmap='Blues', cbar=False, ax=axes[1],
                xticklabels=['Predicted 0', 'Predicted 1'],
                yticklabels=['True 0', 'True 1'])
    axes[1].set_title(f'{target} 混淆矩阵', fontsize=12, fontweight='bold')
    axes[1].set_xlabel('预测标签', fontsize=10)
    axes[1].set_ylabel('真实标签', fontsize=10)
    plt.tight_layout()
    plt.savefig(f'./fig/{target}_evaluation.pdf', format='pdf')  
    plt.show()
output_dir = "./output"
os.makedirs(output_dir, exist_ok=True)
test_features_path = "../dataset/Molecular_Descriptor/cleaned_test.xlsx"
test_features_data = pd.read_excel(test_features_path)
prediction_results = pd.DataFrame(test_features_data['SMILES'])
for target_name, feature_columns in feature_target_mapping.items():
    best_model_name, _ = performance_summary[target_name][0]
    best_model, scaler = models[best_model_name]
    print(f"\n对目标变量 {target_name} 进行预测，使用模型：{best_model_name}")
    features_path = "../dataset/Molecular_Descriptor/cleaned_training.xlsx"
    features_data = pd.read_excel(features_path)
    X = features_data[feature_columns]
    y = targets_data[target_name].astype(int)
    X_train, _, y_train, _ = train_test_split(X, y, test_size=0.2, random_state=random_seed)
    if scaler:
        X_train_scaled = scaler.fit_transform(X_train)
    else:
        X_train_scaled = X_train
    best_model.fit(X_train_scaled, y_train)
    X_test = test_features_data[feature_columns]
    if scaler:
        X_test_scaled = scaler.transform(X_test)
    else:
        X_test_scaled = X_test
    y_pred_test = best_model.predict(X_test_scaled)
    prediction_results[target_name] = y_pred_test
output_csv_path = os.path.join(output_dir, "ADMET_predicated.csv")
prediction_results.to_csv(output_csv_path, index=False)
print(f"预测结果已保存到 {output_csv_path}")
additional_features = [
    "MDEC-23", "LipoaffinityIndex", "BCUTc-1l", "minsssN", "minHsOH", "maxsOH", 
    "ATSc3", "nHBAcc", "BCUTp-1h", "minsOH", "minHBint10", "MLogP", "minHBint5", 
    "XLogP", "ATSc2", "mindssC", "MDEO-12", "MAXDP2", "ETA_BetaP_s", "C3SP2"
]
unique_features = set()
for features in feature_target_mapping.values():
    unique_features.update(features)
unique_features.update(additional_features)
unique_features_list = sorted(unique_features)
print("合并后的特征列表:")
print(unique_features_list)
print("\n特征总数:", len(unique_features_list))
