# Supplementary material for: Research on the optimization model of anti-breast cancer candidate drugs based on machine learning
Source: Front Genet. 2025 Apr 10;16:1523015. doi: 10.3389/fgene.2025.1523015 (PMC12018315; doi:10.3389/fgene.2025.1523015)
Supplement: Supplementary file 1 [file Presentation1.zip › code/4.py]

#!/usr/bin/env python
# coding: utf-8
from sklearn.preprocessing import StandardScaler, MinMaxScaler
from sklearn.model_selection import train_test_split
from sklearn.ensemble import VotingClassifier
from sklearn.pipeline import make_pipeline
from xgboost.sklearn import XGBClassifier
from lightgbm.sklearn import LGBMClassifier
from sklearn.ensemble import RandomForestClassifier, AdaBoostClassifier, GradientBoostingClassifier
from sklearn.model_selection import cross_val_score
from sklearn.naive_bayes import GaussianNB
from sklearn.neural_network import MLPClassifier
from xgboost import XGBRegressor
from sklearn.ensemble import GradientBoostingRegressor
from mlxtend.regressor import StackingCVRegressor
import pandas as pd
import numpy as np
from sko.PSO import PSO
from matplotlib import rcParams
import matplotlib.pyplot as plt
random_seed=42
rcParams['font.sans-serif'] = ['SimHei']  
rcParams['font.family'] = 'sans-serif'  
rcParams['axes.unicode_minus'] = False
gr = pd.read_csv('./output/cleaned_0_total_data.csv')
Feature_0 = [
             "MDEC-23", "LipoaffinityIndex", "BCUTc-1l", "minsssN", "minHsOH", "maxsOH", 
             "ATSc3", "nHBAcc", "BCUTp-1h", "minsOH", "minHBint10", "MLogP", "minHBint5", 
             "XLogP", "ATSc2", "mindssC", "MDEO-12", "MAXDP2", "ETA_BetaP_s", "C3SP2"]
Feature_1 = ['BCUTc-1h', 'SP-1', 'SP-2', 'ECCEN', 'SHBd', 'SHother', 'SsCH3', 'SaaO',
             'minHBa', 'minwHBa', 'minaaO', 'maxaaO', 'ETA_Alpha', 'ETA_Beta_s',
             'ETA_Eta_R_L', 'FMF', 'MDEC-23', 'MLFER_S', 'MLFER_L', 'TopoPSA', 'MW',
             'WTPT-1', 'WTPT-3', 'WTPT-4', 'WPATH']
Feature_2 = ['ATSc1', 'ATSc2', 'bpol', 'SCH-7', 'VCH-6', 'SP-3', 'SP-4', 'SP-5',
             'SP-7', 'VP-1', 'VP-2', 'VP-3', 'VP-4', 'VP-5', 'VP-7', 'SHBd',
             'SHaaCH', 'minHBa', 'ETA_dEpsilon_D', 'ETA_Beta_s', 'ETA_Eta',
             'ETA_Eta_L', 'WTPT-1', 'WTPT-3', 'Zagreb']
Feature_3 = ['ATSc2', 'BCUTc-1l', 'bpol', 'SP-1', 'VP-0', 'VP-1', 'CrippenMR',
             'ECCEN', 'SHBint8', 'SHother', 'SsOH', 'minaasC', 'maxHBd', 'maxHsOH',
             'maxaaCH', 'hmin', 'LipoaffinityIndex', 'ETA_EtaP', 'ETA_EtaP_F',
             'Kier1', 'Kier2', 'Kier3', 'McGowan_Volume', 'MDEO-11', 'WPATH']
Feature_4 = ['ATSc2', 'BCUTc-1l', 'BCUTp-1l', 'SC-5', 'VP-3', 'VP-5', 'VP-6', 'VP-7',
             'SHsOH', 'SsOH', 'SdO', 'minHBa', 'minsOH', 'maxHsOH', 'maxsOH',
             'maxdO', 'hmin', 'ETA_Shape_P', 'ETA_BetaP_s', 'ETA_EtaP_L',
             'ETA_EtaP_F_L', 'Kier3', 'MLFER_A', 'MLFER_BO', 'WTPT-4']
Feature_5 = ['nN', 'SCH-7', 'VPC-5', 'nssCH2', 'SssCH2', 'SssO', 'minHBa', 'mindssC',
             'maxsCH3', 'maxsssCH', 'ETA_Epsilon_1', 'ETA_Epsilon_4',
             'ETA_dEpsilon_A', 'ETA_dEpsilon_C', 'ETA_BetaP', 'ETA_BetaP_s',
             'ETA_EtaP_B_RC', 'FMF', 'nHBAcc_Lipinski', 'MLFER_S', 'MLFER_E',
             'TopoPSA', 'WTPT-3', 'WTPT-4', 'WTPT-5']
featuren_all = ['ATSc1', 'ATSc2', 'ATSc3', 'BCUTc-1h', 'BCUTc-1l', 'BCUTp-1h', 'BCUTp-1l', 'C3SP2', 'CrippenMR', 
                'ECCEN', 'ETA_Alpha', 'ETA_BetaP', 'ETA_BetaP_s', 'ETA_Beta_s', 'ETA_Epsilon_1', 'ETA_Epsilon_4', 
                'ETA_Eta', 'ETA_EtaP', 'ETA_EtaP_B_RC', 'ETA_EtaP_F', 'ETA_EtaP_F_L', 'ETA_EtaP_L', 'ETA_Eta_L', 
                'ETA_Eta_R_L', 'ETA_Shape_P', 'ETA_dEpsilon_A', 'ETA_dEpsilon_C', 'ETA_dEpsilon_D', 'FMF', 'Kier1', 
                'Kier2', 'Kier3', 'LipoaffinityIndex', 'MAXDP2', 'MDEC-23', 'MDEO-11', 'MDEO-12', 'MLFER_A', 'MLFER_BO', 
                'MLFER_E', 'MLFER_L', 'MLFER_S', 'MLogP', 'MW', 'McGowan_Volume', 'SC-5', 'SCH-7', 'SHBd', 'SHBint8', 
                'SHaaCH', 'SHother', 'SHsOH', 'SP-1', 'SP-2', 'SP-3', 'SP-4', 'SP-5', 'SP-7', 'SaaO', 'SdO', 'SsCH3', 
                'SsOH', 'SssCH2', 'SssO', 'TopoPSA', 'VCH-6', 'VP-0', 'VP-1', 'VP-2', 'VP-3', 'VP-4', 'VP-5', 'VP-6', 
                'VP-7', 'VPC-5', 'WPATH', 'WTPT-1', 'WTPT-3', 'WTPT-4', 'WTPT-5', 'XLogP', 'Zagreb', 'bpol', 'hmin', 
                'maxHBd', 'maxHsOH', 'maxaaCH', 'maxaaO', 'maxdO', 'maxsCH3', 'maxsOH', 'maxsssCH', 'minHBa', 'minHBint10', 
                'minHBint5', 'minHsOH', 'minaaO', 'minaasC', 'mindssC', 'minsOH', 'minsssN', 'minwHBa', 'nHBAcc', 'nHBAcc_Lipinski', 'nN', 'nssCH2']
num_features = 106
Set = pd.read_csv('./output/cleaned_0_total_data.csv')
Set_d = Set[featuren_all].copy()
print(Set_d.shape)
print(type(Set_d))
print("----每一列的最大值----")
print(Set_d.max())
print("----每一列的最大值----")
print(Set_d.min())
max_list=Set_d.max().tolist()
min_list=Set_d.min().tolist()
print("----将最大值转为列表----")
print(max_list)
print("----将最小值转为列表----")
print(min_list)
feature_df = gr[Feature_5].copy()
x = feature_df.values
y_var = ['MN']
for v in y_var:
    y = gr[v]
    x_train, x_test, y_train, y_test = train_test_split(x, y, random_state=42, train_size=0.8)
    print('训练集和测试集 shape：', x_train.shape, y_train.shape, x_test.shape, y_test.shape)
rf = RandomForestClassifier(random_state=random_seed)
xgboost = XGBClassifier(eval_metric='logloss', random_state=random_seed)
lgbm = LGBMClassifier(random_state=random_seed, verbose=-1)
pipe6_1 = make_pipeline(rf)
pipe6_2 = make_pipeline(xgboost)
pipe6_3 = make_pipeline(lgbm)
models = [
          ('rf', pipe6_1),
          ('xgb', pipe6_2),
          ('lgbm', pipe6_3)
          ]
ensembel6_4 = VotingClassifier(estimators=models, voting='soft')
all_model = [pipe6_1, pipe6_2, pipe6_3, ensembel6_4]
clf_labels = ['RandomForestClassifier', 'XGBClassifier', "LGBMClassifier", 'Ensemble']
score = cross_val_score(estimator=pipe6_1, X=x_train, y=y_train, cv=10, scoring='roc_auc')
print(f"RandomForestClassifier score: {score.mean():.4f} ± {score.std():.4f}\n")
pipe6_1.fit(x_train, y_train)
score = cross_val_score(estimator=pipe6_2, X=x_train, y=y_train, cv=10, scoring='roc_auc')
print(f"XGBClassifier score: {score.mean():.4f} ± {score.std():.4f}\n")
pipe6_2.fit(x_train, y_train)
score = cross_val_score(estimator=pipe6_3, X=x_train, y=y_train, cv=10, scoring='roc_auc')
print(f"LGBMClassifier score: {score.mean():.4f} ± {score.std():.4f}\n")
pipe6_3.fit(x_train, y_train)
score = cross_val_score(estimator=ensembel6_4, X=x_train, y=y_train, cv=10, scoring='roc_auc')
print(f"Ensemble score: {score.mean():.4f} ± {score.std():.4f}\n")
ensembel6_4.fit(x_train, y_train)
feature_df = gr[Feature_4].copy()
x = feature_df.values
y_var = ['HOB']
for v in y_var:
    y = gr[v]
    x_train, x_test, y_train, y_test = train_test_split(x, y, random_state=42, train_size=0.8)
    print('训练集和测试集 shape', x_train.shape, y_train.shape, x_test.shape, y_test.shape)
nb = GaussianNB()
mlp = MLPClassifier(max_iter=1000, random_state=random_seed)
rf = RandomForestClassifier(random_state=random_seed)
pipe5_1 = make_pipeline(StandardScaler(), nb)
pipe5_2 = make_pipeline(MinMaxScaler(), mlp)
pipe5_3 = make_pipeline(rf)
models = [
          ('nb', pipe5_1),
          ('mlp', pipe5_2),
          ('rf', pipe5_3)
          ]
ensembel5_4 = VotingClassifier(estimators=models, voting='soft')
all_model = [pipe5_1, pipe5_2, pipe5_3, ensembel5_4]
clf_labels = ['NaiveBayesClassifier', 'MLPClassifier', "RandomForestClassifier", 'Ensemble']
score = cross_val_score(estimator=pipe5_1, X=x_train, y=y_train, cv=10, scoring='roc_auc')
print(f"NaiveBayesClassifier score: {score.mean():.4f} ± {score.std():.4f}\n")
pipe5_1.fit(x_train, y_train)
score = cross_val_score(estimator=pipe5_2, X=x_train, y=y_train, cv=10, scoring='roc_auc')
print(f"MLPClassifier score: {score.mean():.4f} ± {score.std():.4f}\n")
pipe5_2.fit(x_train, y_train)
score = cross_val_score(estimator=pipe5_3, X=x_train, y=y_train, cv=10, scoring='roc_auc')
print(f"RandomForestClassifier score: {score.mean():.4f} ± {score.std():.4f}\n")
pipe5_3.fit(x_train, y_train)
score = cross_val_score(estimator=ensembel5_4, X=x_train, y=y_train, cv=10, scoring='roc_auc')
print(f"Ensemble score: {score.mean():.4f} ± {score.std():.4f}\n")
ensembel5_4.fit(x_train, y_train)
feature_df = gr[Feature_3].copy()
x = feature_df.values
y_var = ['hERG']
for v in y_var:
    y = gr[v]
    x_train, x_test, y_train, y_test = train_test_split(x, y, random_state=42, train_size=0.8)
    print('训练集和测试集 shape', x_train.shape, y_train.shape, x_test.shape, y_test.shape)
xgboost = XGBClassifier(eval_metric='logloss', random_state=random_seed)
gdbt =GradientBoostingClassifier(random_state=random_seed)
lgbm = LGBMClassifier(random_state=random_seed, verbose=-1)
pipe4_1 = make_pipeline(xgboost)
pipe4_2 = make_pipeline(gdbt)
pipe4_3 = make_pipeline(lgbm)
models = [
          ('xgboost', pipe4_1),
          ('gdbt', pipe4_2),
          ('lgbm', pipe4_3)
          ]
ensembel4_4 = VotingClassifier(estimators=models, voting='soft')
all_model = [pipe4_1, pipe4_2, pipe4_3, ensembel4_4]
clf_labels = ['RandomForestClassifier', 'XGBClassifier', "LGBMClassifier", 'Ensemble']
score = cross_val_score(estimator=pipe4_1, X=x_train, y=y_train, cv=10, scoring='roc_auc')
print(f"RandomForestClassifier score: {score.mean():.4f} ± {score.std():.4f}\n")
pipe4_1.fit(x_train, y_train)
score = cross_val_score(estimator=pipe4_2, X=x_train, y=y_train, cv=10, scoring='roc_auc')
print(f"XGBClassifier score: {score.mean():.4f} ± {score.std():.4f}\n")
pipe4_2.fit(x_train, y_train)
score = cross_val_score(estimator=pipe4_3, X=x_train, y=y_train, cv=10, scoring='roc_auc')
print(f"LGBMClassifier score: {score.mean():.4f} ± {score.std():.4f}\n")
pipe4_3.fit(x_train, y_train)
score = cross_val_score(estimator=ensembel4_4, X=x_train, y=y_train, cv=10, scoring='roc_auc')
print(f"Ensemble score: {score.mean():.4f} ± {score.std():.4f}\n")
ensembel4_4.fit(x_train, y_train)
feature_df = gr[Feature_2].copy()
x = feature_df.values
y_var = ['CYP3A4']
for v in y_var:
    y = gr[v]
    x_train, x_test, y_train, y_test = train_test_split(x, y, random_state=42, train_size=0.8)
    print('训练集和测试集 shape', x_train.shape, y_train.shape, x_test.shape, y_test.shape)
xgboost = XGBClassifier(eval_metric='logloss', random_state=random_seed)
gdbt =GradientBoostingClassifier(random_state=random_seed)
rf = RandomForestClassifier(random_state=random_seed)
pipe3_1 = make_pipeline(xgboost)
pipe3_2 = make_pipeline(gdbt)
pipe3_3 = make_pipeline(rf)
models = [
          ('xgboost', pipe3_1),
          ('gdbt', pipe3_2),
          ('rf', pipe3_3)
          ]
ensembel3_4 = VotingClassifier(estimators=models, voting='soft')
all_model = [pipe3_1, pipe3_2, pipe3_3, ensembel3_4]
clf_labels = ['XGBClassifier', 'GradientBoostingClassifier', "RandomForestClassifier", 'Ensemble']
score = cross_val_score(estimator=pipe3_1, X=x_train, y=y_train, cv=10, scoring='roc_auc')
print(f"XGBClassifier score: {score.mean():.4f} ± {score.std():.4f}\n")
pipe3_1.fit(x_train, y_train)
score = cross_val_score(estimator=pipe3_2, X=x_train, y=y_train, cv=10, scoring='roc_auc')
print(f"GradientBoostingClassifier score: {score.mean():.4f} ± {score.std():.4f}\n")
pipe3_2.fit(x_train, y_train)
score = cross_val_score(estimator=pipe3_3, X=x_train, y=y_train, cv=10, scoring='roc_auc')
print(f"RandomForestClassifier score: {score.mean():.4f} ± {score.std():.4f}\n")
pipe3_3.fit(x_train, y_train)
score = cross_val_score(estimator=ensembel3_4, X=x_train, y=y_train, cv=10, scoring='roc_auc')
print(f"Ensemble score: {score.mean():.4f} ± {score.std():.4f}\n")
ensembel3_4.fit(x_train, y_train)
feature_df = gr[Feature_1].copy()
x = feature_df.values
y_var = ['Caco-2']
for v in y_var:
    y = gr[v]
    x_train, x_test, y_train, y_test = train_test_split(x, y, random_state=42, train_size=0.8)
    print('训练集和测试集 shape', x_train.shape, y_train.shape, x_test.shape, y_test.shape)
lgbm = LGBMClassifier(random_state=random_seed, verbose=-1)
xgboost = XGBClassifier(eval_metric='logloss', random_state=random_seed)
gdbt =GradientBoostingClassifier(random_state=random_seed)
pipe2_1 = make_pipeline(lgbm)
pipe2_2 = make_pipeline(xgboost)
pipe2_3 = make_pipeline(gdbt)
models = [
          ('lgbm', pipe2_1),
          ('xgboost', pipe2_2),
          ('gdbt', pipe2_3)
          ]
ensembel2_4 = VotingClassifier(estimators=models, voting='soft')
all_model = [pipe2_1, pipe2_2, pipe2_3, ensembel2_4]
clf_labels = ['LGBMClassifier', 'XGBClassifier', "GradientBoostingClassifier", 'Ensemble']
score = cross_val_score(estimator=pipe2_1, X=x_train, y=y_train, cv=10, scoring='roc_auc')
print(f"LGBMClassifier score: {score.mean():.4f} ± {score.std():.4f}\n")
pipe2_1.fit(x_train, y_train)
score = cross_val_score(estimator=pipe2_2, X=x_train, y=y_train, cv=10, scoring='roc_auc')
print(f"XGBClassifier score: {score.mean():.4f} ± {score.std():.4f}\n")
pipe2_2.fit(x_train, y_train)
score = cross_val_score(estimator=pipe2_3, X=x_train, y=y_train, cv=10, scoring='roc_auc')
print(f"GradientBoostingClassifier score: {score.mean():.4f} ± {score.std():.4f}\n")
pipe2_3.fit(x_train, y_train)
score = cross_val_score(estimator=ensembel2_4, X=x_train, y=y_train, cv=10, scoring='roc_auc')
print(f"Ensemble score: {score.mean():.4f} ± {score.std():.4f}\n")
ensembel2_4.fit(x_train, y_train)
y_train = gr['pIC50'].copy()
x_train = gr[Feature_0].copy()
x_train = x_train.values
print('训练集和测试集 shape', x_train.shape, y_train.shape)
gbr = GradientBoostingRegressor(n_estimators=3000, learning_rate=0.05,
                                max_depth=4, max_features='sqrt',
                                min_samples_leaf=15, min_samples_split=10,
                                loss='huber', random_state=42)
xgboost = XGBRegressor(learning_rate=0.01, n_estimators=3460,
                       max_depth=3, min_child_weight=0,
                       gamma=0, subsample=0.7,
                       colsample_bytree=0.7,
                       objective='reg:squarederror', nthread=-1,
                       scale_pos_weight=1, seed=27,
                       reg_alpha=0.00006)
stack_gen = StackingCVRegressor(regressors=(gbr, xgboost), meta_regressor=xgboost, use_features_in_secondary=True)
pipe1_1 = make_pipeline(stack_gen)
score = cross_val_score(estimator=pipe1_1, X=x_train, y=y_train, cv=10, scoring='neg_mean_squared_error')
# print("ElasticNet score: {:.4f}\n".format(score.mean(), score.std()), )
print(f"ElasticNet score: {score.mean():.4f} ± {score.std():.4f}\n")
pipe1_1.fit(x_train, y_train)
def schaffer(p):
    feature1 = [p[featuren_all.index(f)] for f in Feature_5]  # MN
    feature2 = [p[featuren_all.index(f)] for f in Feature_4]  # HOB
    feature3 = [p[featuren_all.index(f)] for f in Feature_3]  # hERG
    feature4 = [p[featuren_all.index(f)] for f in Feature_2]  # CYP3A4
    feature5 = [p[featuren_all.index(f)] for f in Feature_1]  # Caco-2
    feature6 = [p[featuren_all.index(f)] for f in Feature_0]  # pIC50
    pipe6_1_score = pipe6_1.predict([feature1])
    pipe6_2_score = pipe6_2.predict([feature1])
    pipe6_3_score = pipe6_3.predict([feature1])
    pipe6_4_score = ensembel6_4.predict([feature1])
    score_mn =pipe6_1_score + pipe6_2_score + pipe6_3_score + pipe6_4_score
    pipe5_1_score = pipe5_1.predict([feature2])
    pipe5_2_score = pipe5_2.predict([feature2])
    pipe5_3_score = pipe5_3.predict([feature2])
    pipe5_4_score = ensembel5_4.predict([feature2])
    score_hob =pipe5_1_score + pipe5_2_score + pipe5_3_score + pipe5_4_score
    pipe4_1_score = pipe4_1.predict([feature3])
    pipe4_2_score = pipe4_2.predict([feature3])
    pipe4_3_score = pipe4_3.predict([feature3])
    pipe4_4_score = ensembel4_4.predict([feature3])
    score_hERG =pipe4_1_score + pipe4_2_score + pipe4_3_score + pipe4_4_score
    pipe3_1_score = pipe3_1.predict([feature4])
    pipe3_2_score = pipe3_2.predict([feature4])
    pipe3_3_score = pipe3_3.predict([feature4])
    pipe3_4_score = ensembel3_4.predict([feature4])
    score_CYP3A4 =pipe3_1_score + pipe3_2_score + pipe3_3_score + pipe3_4_score
    pipe2_1_score = pipe2_1.predict([feature5])
    pipe2_2_score = pipe2_2.predict([feature5])
    pipe2_3_score = pipe2_3.predict([feature5])
    pipe2_4_score = ensembel2_4.predict([feature5])
    score_Caco2 =pipe2_1_score + pipe2_2_score + pipe2_3_score + pipe2_4_score
    pipe1_1_score = pipe1_1.predict([feature6])
    score_ERa =pipe1_1_score
    print(score_ERa)
    print(score_Caco2)
    print(score_CYP3A4)
    print(score_hERG)
    print(score_hob)
    print(score_mn)
    print("总得分", -score_Caco2 + score_CYP3A4 + score_hERG - score_hob + score_mn - score_ERa)
    return -score_Caco2 + score_CYP3A4 + score_hERG - score_hob + score_mn - score_ERa
pso = PSO(func=schaffer, dim=num_features, pop=300, max_iter=80, lb=min_list, ub=max_list, w=0.8, c1=0.5, c2=0.5)
#pso = PSO(func=schaffer, dim=num_features, pop=20, max_iter=20, lb=min_list, ub=max_list, w=0.8, c1=0.5, c2=0.5)
best_x, best_y = pso.run()
print('best_x:', best_x, '\n', 'best_y:', best_y)
import matplotlib.pyplot as plt
plt.plot(pso.gbest_y_hist)
plt.show()
import pandas as pd
import matplotlib.pyplot as plt
Y_history = pd.DataFrame(pso.gbest_y_hist)
fig, ax = plt.subplots(2, 1)
ax[0].plot(Y_history.index, Y_history.values, '.', color='red')
Y_history.min(axis=1).cummin().plot(kind='line')
plt.show()
plt.figure(figsize=(10, 5))
plt.plot(pso.gbest_y_hist, marker='o', color='blue', linestyle='-')
plt.xlabel('迭代次数', fontsize=12)
plt.ylabel('全局最佳目标函数值', fontsize=12)
plt.title('PSO收敛历史', fontsize=14)
plt.grid(True)
plt.annotate('初始值', xy=(0, pso.gbest_y_hist[0]), xytext=(2, pso.gbest_y_hist[0]+0.5),
             arrowprops=dict(facecolor='black', arrowstyle='->'), fontsize=10)
plt.annotate('最终收敛值', xy=(len(pso.gbest_y_hist)-1, pso.gbest_y_hist[-1]),
             xytext=(len(pso.gbest_y_hist)-3, pso.gbest_y_hist[-1]+0.5),
             arrowprops=dict(facecolor='black', arrowstyle='->'), fontsize=10)
plt.show()
Y_history = pd.DataFrame(pso.gbest_y_hist, columns=['目标函数值'])
fig, ax = plt.subplots(2, 1, figsize=(10, 10))
ax[0].plot(Y_history.index, Y_history.values, '.', color='red')
ax[0].set_xlabel('迭代次数', fontsize=12)
ax[0].set_ylabel('目标函数值', fontsize=12)
ax[0].set_title('目标函数值变化', fontsize=14)
ax[0].grid(True)
ax[0].annotate('初始值', xy=(0, Y_history.values[0]), xytext=(2, Y_history.values[0]+0.5),
               arrowprops=dict(facecolor='black', arrowstyle='->'), fontsize=10)
ax[0].annotate('收敛趋势', xy=(len(Y_history)-1, Y_history.values[-1]),
               xytext=(len(Y_history)-3, Y_history.values[-1]+0.5),
               arrowprops=dict(facecolor='black', arrowstyle='->'), fontsize=10)
cumulative_min = Y_history.cummin()
ax[1].plot(cumulative_min.index, cumulative_min.values, 'g-', linewidth=2)
ax[1].set_xlabel('迭代次数', fontsize=12)
ax[1].set_ylabel('累计最小值', fontsize=12)
ax[1].set_title('目标函数值的累计最小值曲线', fontsize=14)
ax[1].grid(True)
ax[1].annotate('初始最小值', xy=(0, cumulative_min.values[0]), xytext=(2, cumulative_min.values[0]+0.5),
               arrowprops=dict(facecolor='black', arrowstyle='->'), fontsize=10)
ax[1].annotate('最终最小值', xy=(len(cumulative_min)-1, cumulative_min.values[-1]),
               xytext=(len(cumulative_min)-3, cumulative_min.values[-1]+0.5),
               arrowprops=dict(facecolor='black', arrowstyle='->'), fontsize=10)
plt.tight_layout()
plt.show()
pso = PSO(func=schaffer, dim=num_features, pop=300, max_iter=80, lb=min_list, ub=max_list, w=0.8, c1=0.5, c2=0.5)
all_best_x = []
for _ in range(pso.max_iter):
    pso.update_V()
    pso.update_X()
    pso.cal_y()
    pso.update_pbest()
    pso.update_gbest()
    all_best_x.append(pso.gbest_x.copy())
best_x, best_y = pso.gbest_x, pso.gbest_y
print('最优位置:', best_x, '\n', '最优值:', best_y)
best_x_df = pd.DataFrame(all_best_x, columns=featuren_all)  # 使用特征名称列表
position_min = best_x_df.min()
position_max = best_x_df.max()
for feature_name in featuren_all:
    print(f"{feature_name} 的最优值范围: {position_min[feature_name]:.2f} ~ {position_max[feature_name]:.2f}")
plt.plot(pso.gbest_y_hist)
plt.xlabel('迭代次数')
plt.ylabel('最佳目标函数值')
plt.title('PSO收敛历史')
plt.show()
fig, ax = plt.subplots(2, 1, figsize=(12, 10))
ax[0].plot(best_x_df.index, best_x_df, '.', alpha=0.5, color='blue')
ax[0].set_xlabel('迭代次数')
ax[0].set_ylabel('特征值')
ax[0].set_title('每次迭代的特征最佳值变化')
