# Supplementary material for: Research on the optimization model of anti-breast cancer candidate drugs based on machine learning
Source: Front Genet. 2025 Apr 10;16:1523015. doi: 10.3389/fgene.2025.1523015 (PMC12018315; doi:10.3389/fgene.2025.1523015)
Supplement: Supplementary file 2 [file DataSheet1.zip]

Archive with 4 entries (3 files):
- CSV file of the relevant results mentioned in the article/
- CSV file of the relevant results mentioned in the article/ADMET_test.csv
- CSV file of the relevant results mentioned in the article/ERα_activity_test.csv
- CSV file of the relevant results mentioned in the article/results.csv
