# Supplementary material for: Research on the optimization model of anti-breast cancer candidate drugs based on machine learning
Source: Front Genet. 2025 Apr 10;16:1523015. doi: 10.3389/fgene.2025.1523015 (PMC12018315; doi:10.3389/fgene.2025.1523015)
Supplement: Supplementary file 2 [file DataSheet1.zip › CSV file of the relevant results mentioned in the article/ADMET_test.csv]

SMILES	Caco-2	CYP3A4	hERG	HOB	MN
COc1cc(OC)cc(\C=C\c2ccc(OS(=O)(=O)[C@@H]3C[C@@H]4O[C@H]3C(=C4c5ccc(O)cc5)c6ccc(O)cc6)cc2)c1	0	1	1	0	1
OC(=O)\C=C\c1ccc(cc1)C2=C(CCOc3ccccc23)c4ccc(O)cc4	0	1	1	0	1
COc1ccc2C(=C(CCOc2c1)c3ccc(O)cc3)c4ccc(\C=C\C(=O)O)cc4	0	1	1	0	1
OC(=O)\C=C\c1ccc(cc1)C2=C(CCOc3cc(F)ccc23)c4ccc(O)cc4	0	1	1	0	1
OC(=O)\C=C\c1ccc(cc1)C2=C(CCSc3cc(F)ccc23)c4ccc(O)cc4	0	1	1	0	1
CC(=O)\C=C\c1ccc(cc1)C2=C(CCOc3cc(F)ccc23)c4ccc(O)cc4	0	1	1	0	1
Oc1ccc(cc1)C2=C(c3ccc(\C=C\c4ccccc4)cc3)c5ccc(F)cc5OCC2	0	1	1	0	0
Oc1ccc(cc1)C2=C(c3ccc(\C=C\C(=O)c4ccccc4)cc3)c5ccc(F)cc5OCC2	0	1	1	0	1
OC(=O)\C=C\C=C\c1ccc(cc1)C2=C(CCOc3cc(F)ccc23)c4ccc(O)cc4	0	1	1	0	1
CCN(CC)C(=O)\C=C\c1ccc(cc1)C2=C(CCOc3cc(F)ccc23)c4ccc(O)cc4	0	1	1	0	1
Oc1ccc(cc1)C2=C(c3ccc(\C=C\C(=O)N4CCCC4)cc3)c5ccc(F)cc5OCC2	0	1	1	0	1
CCN(CC)CCNC(=O)\C=C\c1ccc(cc1)C2=C(CCOc3cc(F)ccc23)c4ccc(O)cc4	0	1	1	0	1
Oc1ccc(cc1)C2=C(c3ccc(\C=C\C(=O)N4CCNCC4)cc3)c5ccc(F)cc5OCC2	0	1	1	0	1
CN1CCN(CC1)C(=O)\C=C\c2ccc(cc2)C3=C(CCOc4cc(F)ccc34)c5ccc(O)cc5	0	1	1	0	1
Oc1ccc(cc1)C2=C(c3ccc(\C=C\C(=O)N4CCN(Cc5ccccc5)CC4)cc3)c6ccc(F)cc6OCC2	0	1	1	0	1
Cc1ccc(cc1)N2CCN(CC2)C(=O)\C=C\c3ccc(cc3)C4=C(CCOc5cc(F)ccc45)c6ccc(O)cc6	0	1	1	0	1
Oc1ccc(cc1)C2=C(c3ccc(\C=C\C(=O)Nc4ccccc4)cc3)c5ccc(F)cc5OCC2	0	1	1	0	1
OC(=O)COc1ccc(cc1)C2=C(CCOc3cc(F)ccc23)c4ccc(O)cc4	0	1	1	0	1
Oc1ccc(cc1)C2=C(c3ccc(C=O)cc3)c4ccc(F)cc4OCC2	0	1	0	0	1
CCC(=C(c1ccc(O)cc1)c2ccc(\C=C\C(=O)O)cc2)c3ccccc3	0	0	0	0	1
OC(=O)CCCOc1ccc(cc1)C2=C(CCOc3cc(F)ccc23)c4ccc(O)cc4	0	1	1	0	1
COc1ccc2C(=C(CCOc2c1)c3ccc(O)cc3)c4ccc(OCC(=O)O)cc4	0	1	1	0	1
CCCC(CCC)(c1ccc(O)c(C)c1)c2cccs2	1	1	1	1	0
CCCC(CCC)(c1ccc(O)c(C)c1)c2cc(C)cs2	1	0	1	0	0
CCCC(CCC)(c1ccc(O)c(C)c1)c2ccc([nH]2)C(=O)OCC	1	1	1	0	0
CCCC(CCC)(c1ccc(O)c(C)c1)c2ccc(C(=O)OCC)n2C	1	1	1	1	0
CCCC(CCC)(c1ccc(O)c(C)c1)c2c[nH]c3cc(OCc4ccccc4)ccc23	0	1	1	0	0
Oc1ccc(cc1)c2nc(Cl)c(c(Oc3ccc(OCCN4CCCC4)cc3)n2)c5ccccc5	0	1	1	0	1
CN(C)CCOc1ccc(Nc2nc(nc(Cl)c2c3ccccc3)c4ccc(O)cc4)cc1	0	1	1	0	1
COc1ccc(cc1)c2nc(Cl)c(c(Oc3ccc(OCCN4CCCC4)cc3)n2)c5ccccc5	0	1	1	1	1
COc1ccc(cc1)c2nc(Cl)cc(Oc3ccc(OCCN4CCCC4)cc3)n2	0	1	1	1	1
CCN(CC)CCOc1ccc(Oc2cc(Cl)nc(n2)c3ccc(OC)cc3)cc1	1	1	1	1	1
COc1ccc(cc1)c2nc(Cl)cc(Oc3ccc(OCCN(C)C)cc3)n2	1	1	1	1	1
CCN(CC)CCOc1ccc(Nc2cc(Cl)nc(n2)c3ccc(OC)cc3)cc1	0	1	1	1	1
COc1ccc(cc1)c2nc(Cl)cc(Nc3ccc(NC(=O)CN4CCCC4)cc3)n2	0	1	1	1	1
CO[C@H]1C[C@H](C)CC2=C(NC\C=C\CCC[C@@H]3C[C@H]4[C@@H]5CCc6cc(O)ccc6[C@H]5CC[C@]4(C)[C@H]3O)C(=O)C=C(NC(=O)\C(=C\C=C/[C@H](OC)[C@@H](OC(=O)N)\C(=C\[C@H](C)[C@H]1O)\C)\C)C2=O	0	1	0	0	1
CO[C@H]1C[C@H](C)CC2=C(NCC#CCC[C@@H]3C[C@H]4[C@@H]5CCc6cc(O)ccc6[C@H]5CC[C@]4(C)[C@H]3O)C(=O)C=C(NC(=O)\C(=C\C=C/[C@H](OC)[C@@H](OC(=O)N)\C(=C\[C@H](C)[C@H]1O)\C)\C)C2=O	0	1	0	0	1
C[C@]12CC[C@H]3[C@@H](CCc4cc(O)ccc34)[C@@H]1CC[C@@]2(O)C#CC(=O)OCC5CCC#C\C=C/C#CC5	0	1	1	0	0
CC(C)C[C@H](NC(=O)[C@](C)(CCCC=C)NC(=O)[C@H](CCC(=O)N)NC(=O)[C@H](Cc1cnc[nH]1)NC(=O)[C@H](CC(C)C)NC(=O)[C@](C)(CCCC=C)NC(=O)[C@H](CCCCN)NC(=O)[C@H](Cc2cnc[nH]2)NC(=O)C)C(=O)N[C@@H](CCC(=O)N)C(=O)N[C@@H](CC(=O)O)C(=O)N[C@@H](CO)C(=O)N	0	1	0	0	1
CC(C)C[C@H](NC(=O)[C@]1(C)CCC\C=C/CCC[C@](C)(NC(=O)[C@H](CCCCN)NC(=O)[C@H](Cc2cnc[nH]2)NC(=O)C)C(=O)N[C@@H](CC(C)C)C(=O)N[C@@H](Cc3cnc[nH]3)C(=O)N[C@@H](CCCNC(=N)N)C(=O)N1)C(=O)N[C@@H](CCC(=O)N)C(=O)N[C@@H](CC(=O)O)C(=O)N[C@@H](CO)C(=O)N	0	1	0	0	1
CC(C)C[C@H](NC(=O)[C@]1(C)CCC\C=C/C[C@@H](C)C[C@](C)(NC(=O)[C@H](CCCCN)NC(=O)[C@H](Cc2cnc[nH]2)NC(=O)C)C(=O)N[C@@H](CC(C)C)C(=O)N[C@@H](Cc3cnc[nH]3)C(=O)N[C@@H](CCCNC(=N)N)C(=O)N1)C(=O)N[C@@H](CCC(=O)N)C(=O)N[C@@H](CC(=O)O)C(=O)N[C@@H](CO)C(=O)N	0	1	0	0	1
CC(C)C[C@H](NC(=O)[C@]1(C)C[C@H](C)C\C=C/CCC[C@](C)(NC(=O)[C@H](CCCCN)NC(=O)[C@H](Cc2cnc[nH]2)NC(=O)C)C(=O)N[C@@H](CC(C)C)C(=O)N[C@@H](Cc3cnc[nH]3)C(=O)N[C@@H](CCCNC(=N)N)C(=O)N1)C(=O)N[C@@H](CCC(=O)N)C(=O)N[C@@H](CC(=O)O)C(=O)N[C@@H](CO)C(=O)N	0	1	0	0	1
CC(C)C[C@H](NC(=O)[C@]1(C)CCC\C=C/CCC[C@](C)(NC(=O)[C@H](CCCCN)NC(=O)[C@H](Cc2cnc[nH]2)NC(=O)C)C(=O)N[C@@H](CC(C)C)C(=O)N[C@@H](Cc3cnc[nH]3)C(=O)N[C@@H](CCC(=O)N)C(=O)N1)C(=O)N[C@@H](CCC(=O)N)C(=O)N[C@@H](CC(=O)O)C(=O)N[C@@H](CO)C(=O)N	0	1	0	0	1
CC[C@H](C)[C@H](NC(=O)[C@H](CCCCN)NC(=O)[C@H](Cc1cnc[nH]1)NC(=O)C)C(=O)N[C@@H](CC(C)C)C(=O)N[C@@H](Cc2cnc[nH]2)C(=O)N[C@@H](CCCNC(=N)N)C(=O)N[C@@H](CC(C)C)C(=O)N[C@@H](CC(C)C)C(=O)N[C@@H](CCC(=O)N)C(=O)N[C@@H](CC(=O)O)C(=O)N[C@@H](CO)C(=O)N	0	1	0	0	1
CC(C)C[C@H](NC(=O)[C@]1(C)CCC\C=C/C[C@H](C)C[C@](C)(NC(=O)[C@H](CCCCN)NC(=O)[C@H](Cc2cnc[nH]2)NC(=O)C)C(=O)N[C@@H](CC(C)C)C(=O)N[C@@H](Cc3cnc[nH]3)C(=O)N[C@@H](CCCNC(=N)N)C(=O)N1)C(=O)N[C@@H](CCC(=O)N)C(=O)N[C@@H](CC(=O)O)C(=O)N[C@@H](CO)C(=O)N	0	1	0	0	1
CC\C(=C(/c1ccc(O)cc1)\c2ccc(OCCN(C)C)cc2)\c3ccc(cc3)C(=O)NO	0	1	1	0	1
CC\C(=C(/c1ccc(O)cc1)\c2ccc(OCCN(C)C)cc2)\c3ccc(CCCCC(=O)NO)cc3	0	1	1	0	1
CC\C(=C(/c1ccc(O)cc1)\c2ccc(OCCN(C)C)cc2)\c3ccc(CCC(=O)NO)cc3	0	1	1	0	1
CC\C(=C(/c1ccc(O)cc1)\c2ccc(OCCN(C)C)cc2)\c3ccc(OCCCCC(=O)NO)cc3	0	1	1	0	1
CCC(=C(c1ccc(O)cc1)c2ccc(OCCN3CCCC3)cc2)Cc4ccccc4	0	1	1	0	0
