# Supplementary material for: Research on the optimization model of anti-breast cancer candidate drugs based on machine learning
Source: Front Genet. 2025 Apr 10;16:1523015. doi: 10.3389/fgene.2025.1523015 (PMC12018315; doi:10.3389/fgene.2025.1523015)
Supplement: Supplementary file 2 [file DataSheet1.zip › CSV file of the relevant results mentioned in the article/ERα_activity_test.csv]

SMILES	IC50_nM	pIC50
COc1cc(OC)cc(\C=C\c2ccc(OS(=O)(=O)[C@@H]3C[C@@H]4O[C@H]3C(=C4c5ccc(O)cc5)c6ccc(O)cc6)cc2)c1	62.7	7.20270202855947
OC(=O)\C=C\c1ccc(cc1)C2=C(CCOc3ccccc23)c4ccc(O)cc4	58.8	7.230679923790026
COc1ccc2C(=C(CCOc2c1)c3ccc(O)cc3)c4ccc(\C=C\C(=O)O)cc4	106.2	6.973825332043547
OC(=O)\C=C\c1ccc(cc1)C2=C(CCOc3cc(F)ccc23)c4ccc(O)cc4	31.8	7.49702283099961
OC(=O)\C=C\c1ccc(cc1)C2=C(CCSc3cc(F)ccc23)c4ccc(O)cc4	29.1	7.535999664148283
CC(=O)\C=C\c1ccc(cc1)C2=C(CCOc3cc(F)ccc23)c4ccc(O)cc4	36.9	7.433493666545441
Oc1ccc(cc1)C2=C(c3ccc(\C=C\c4ccccc4)cc3)c5ccc(F)cc5OCC2	31.0	7.5085942212485595
Oc1ccc(cc1)C2=C(c3ccc(\C=C\C(=O)c4ccccc4)cc3)c5ccc(F)cc5OCC2	28.7	7.54251175910589
OC(=O)\C=C\C=C\c1ccc(cc1)C2=C(CCOc3cc(F)ccc23)c4ccc(O)cc4	70.6	7.151009303878757
CCN(CC)C(=O)\C=C\c1ccc(cc1)C2=C(CCOc3cc(F)ccc23)c4ccc(O)cc4	57.2	7.2423714890405275
Oc1ccc(cc1)C2=C(c3ccc(\C=C\C(=O)N4CCCC4)cc3)c5ccc(F)cc5OCC2	99.0	7.004315040696248
CCN(CC)CCNC(=O)\C=C\c1ccc(cc1)C2=C(CCOc3cc(F)ccc23)c4ccc(O)cc4	91.2	7.040121073702451
Oc1ccc(cc1)C2=C(c3ccc(\C=C\C(=O)N4CCNCC4)cc3)c5ccc(F)cc5OCC2	45.1	7.345661816030669
CN1CCN(CC1)C(=O)\C=C\c2ccc(cc2)C3=C(CCOc4cc(F)ccc34)c5ccc(O)cc5	82.8	7.0820132024866655
Oc1ccc(cc1)C2=C(c3ccc(\C=C\C(=O)N4CCN(Cc5ccccc5)CC4)cc3)c6ccc(F)cc6OCC2	43.3	7.363247502815181
Cc1ccc(cc1)N2CCN(CC2)C(=O)\C=C\c3ccc(cc3)C4=C(CCOc5cc(F)ccc45)c6ccc(O)cc6	21.9	7.659949559522147
Oc1ccc(cc1)C2=C(c3ccc(\C=C\C(=O)Nc4ccccc4)cc3)c5ccc(F)cc5OCC2	41.2	7.384609621512118
OC(=O)COc1ccc(cc1)C2=C(CCOc3cc(F)ccc23)c4ccc(O)cc4	60.4	7.218850982819138
Oc1ccc(cc1)C2=C(c3ccc(C=O)cc3)c4ccc(F)cc4OCC2	81.2	7.090540312602592
CCC(=C(c1ccc(O)cc1)c2ccc(\C=C\C(=O)O)cc2)c3ccccc3	4.2	8.376140204806685
OC(=O)CCCOc1ccc(cc1)C2=C(CCOc3cc(F)ccc23)c4ccc(O)cc4	53.9	7.2683888253435835
COc1ccc2C(=C(CCOc2c1)c3ccc(O)cc3)c4ccc(OCC(=O)O)cc4	130.0	6.88606561074059
CCCC(CCC)(c1ccc(O)c(C)c1)c2cccs2	129.2	6.888650285041936
CCCC(CCC)(c1ccc(O)c(C)c1)c2cc(C)cs2	72.5	7.13937515109537
CCCC(CCC)(c1ccc(O)c(C)c1)c2ccc([nH]2)C(=O)OCC	82.7	7.082729641600675
CCCC(CCC)(c1ccc(O)c(C)c1)c2ccc(C(=O)OCC)n2C	73.4	7.134333778960374
CCCC(CCC)(c1ccc(O)c(C)c1)c2c[nH]c3cc(OCc4ccccc4)ccc23	124.6	6.904349508759316
Oc1ccc(cc1)c2nc(Cl)c(c(Oc3ccc(OCCN4CCCC4)cc3)n2)c5ccccc5	762.6	6.11770500101565
CN(C)CCOc1ccc(Nc2nc(nc(Cl)c2c3ccccc3)c4ccc(O)cc4)cc1	1073.0	5.9693916240548806
COc1ccc(cc1)c2nc(Cl)c(c(Oc3ccc(OCCN4CCCC4)cc3)n2)c5ccccc5	610.7	6.2141820478456165
COc1ccc(cc1)c2nc(Cl)cc(Oc3ccc(OCCN4CCCC4)cc3)n2	9106.2	5.040661329319553
CCN(CC)CCOc1ccc(Oc2cc(Cl)nc(n2)c3ccc(OC)cc3)cc1	8237.6	5.084200190601961
COc1ccc(cc1)c2nc(Cl)cc(Oc3ccc(OCCN(C)C)cc3)n2	4545.2	5.342443948262166
CCN(CC)CCOc1ccc(Nc2cc(Cl)nc(n2)c3ccc(OC)cc3)cc1	9055.2	5.043104154057063
COc1ccc(cc1)c2nc(Cl)cc(Nc3ccc(NC(=O)CN4CCCC4)cc3)n2	8553.0	5.06788152014223
CO[C@H]1C[C@H](C)CC2=C(NC\C=C\CCC[C@@H]3C[C@H]4[C@@H]5CCc6cc(O)ccc6[C@H]5CC[C@]4(C)[C@H]3O)C(=O)C=C(NC(=O)\C(=C\C=C/[C@H](OC)[C@@H](OC(=O)N)\C(=C\[C@H](C)[C@H]1O)\C)\C)C2=O	423.4	6.373219281097616
CO[C@H]1C[C@H](C)CC2=C(NCC#CCC[C@@H]3C[C@H]4[C@@H]5CCc6cc(O)ccc6[C@H]5CC[C@]4(C)[C@H]3O)C(=O)C=C(NC(=O)\C(=C\C=C/[C@H](OC)[C@@H](OC(=O)N)\C(=C\[C@H](C)[C@H]1O)\C)\C)C2=O	571.1	6.243291370876246
C[C@]12CC[C@H]3[C@@H](CCc4cc(O)ccc34)[C@@H]1CC[C@@]2(O)C#CC(=O)OCC5CCC#C\C=C/C#CC5	581.3	6.235565773544883
CC(C)C[C@H](NC(=O)[C@](C)(CCCC=C)NC(=O)[C@H](CCC(=O)N)NC(=O)[C@H](Cc1cnc[nH]1)NC(=O)[C@H](CC(C)C)NC(=O)[C@](C)(CCCC=C)NC(=O)[C@H](CCCCN)NC(=O)[C@H](Cc2cnc[nH]2)NC(=O)C)C(=O)N[C@@H](CCC(=O)N)C(=O)N[C@@H](CC(=O)O)C(=O)N[C@@H](CO)C(=O)N	1135.5	5.944796084802774
CC(C)C[C@H](NC(=O)[C@]1(C)CCC\C=C/CCC[C@](C)(NC(=O)[C@H](CCCCN)NC(=O)[C@H](Cc2cnc[nH]2)NC(=O)C)C(=O)N[C@@H](CC(C)C)C(=O)N[C@@H](Cc3cnc[nH]3)C(=O)N[C@@H](CCCNC(=N)N)C(=O)N1)C(=O)N[C@@H](CCC(=O)N)C(=O)N[C@@H](CC(=O)O)C(=O)N[C@@H](CO)C(=O)N	957.0	6.019101657103195
CC(C)C[C@H](NC(=O)[C@]1(C)CCC\C=C/C[C@@H](C)C[C@](C)(NC(=O)[C@H](CCCCN)NC(=O)[C@H](Cc2cnc[nH]2)NC(=O)C)C(=O)N[C@@H](CC(C)C)C(=O)N[C@@H](Cc3cnc[nH]3)C(=O)N[C@@H](CCCNC(=N)N)C(=O)N1)C(=O)N[C@@H](CCC(=O)N)C(=O)N[C@@H](CC(=O)O)C(=O)N[C@@H](CO)C(=O)N	952.7	6.021030519270324
CC(C)C[C@H](NC(=O)[C@]1(C)C[C@H](C)C\C=C/CCC[C@](C)(NC(=O)[C@H](CCCCN)NC(=O)[C@H](Cc2cnc[nH]2)NC(=O)C)C(=O)N[C@@H](CC(C)C)C(=O)N[C@@H](Cc3cnc[nH]3)C(=O)N[C@@H](CCCNC(=N)N)C(=O)N1)C(=O)N[C@@H](CCC(=O)N)C(=O)N[C@@H](CC(=O)O)C(=O)N[C@@H](CO)C(=O)N	1040.0	5.982946811350333
CC(C)C[C@H](NC(=O)[C@]1(C)CCC\C=C/CCC[C@](C)(NC(=O)[C@H](CCCCN)NC(=O)[C@H](Cc2cnc[nH]2)NC(=O)C)C(=O)N[C@@H](CC(C)C)C(=O)N[C@@H](Cc3cnc[nH]3)C(=O)N[C@@H](CCC(=O)N)C(=O)N1)C(=O)N[C@@H](CCC(=O)N)C(=O)N[C@@H](CC(=O)O)C(=O)N[C@@H](CO)C(=O)N	1013.7	5.994090626670973
CC[C@H](C)[C@H](NC(=O)[C@H](CCCCN)NC(=O)[C@H](Cc1cnc[nH]1)NC(=O)C)C(=O)N[C@@H](CC(C)C)C(=O)N[C@@H](Cc2cnc[nH]2)C(=O)N[C@@H](CCCNC(=N)N)C(=O)N[C@@H](CC(C)C)C(=O)N[C@@H](CC(C)C)C(=O)N[C@@H](CCC(=O)N)C(=O)N[C@@H](CC(=O)O)C(=O)N[C@@H](CO)C(=O)N	975.1	6.010954454395197
CC(C)C[C@H](NC(=O)[C@]1(C)CCC\C=C/C[C@H](C)C[C@](C)(NC(=O)[C@H](CCCCN)NC(=O)[C@H](Cc2cnc[nH]2)NC(=O)C)C(=O)N[C@@H](CC(C)C)C(=O)N[C@@H](Cc3cnc[nH]3)C(=O)N[C@@H](CCCNC(=N)N)C(=O)N1)C(=O)N[C@@H](CCC(=O)N)C(=O)N[C@@H](CC(=O)O)C(=O)N[C@@H](CO)C(=O)N	952.7	6.021030519270324
CC\C(=C(/c1ccc(O)cc1)\c2ccc(OCCN(C)C)cc2)\c3ccc(cc3)C(=O)NO	110.4	6.956985922504055
CC\C(=C(/c1ccc(O)cc1)\c2ccc(OCCN(C)C)cc2)\c3ccc(CCCCC(=O)NO)cc3	79.9	7.097655603375043
CC\C(=C(/c1ccc(O)cc1)\c2ccc(OCCN(C)C)cc2)\c3ccc(CCC(=O)NO)cc3	124.1	6.906231514573971
CC\C(=C(/c1ccc(O)cc1)\c2ccc(OCCN(C)C)cc2)\c3ccc(OCCCCC(=O)NO)cc3	281.1	6.551183696589794
CCC(=C(c1ccc(O)cc1)c2ccc(OCCN3CCCC3)cc2)Cc4ccccc4	2.5	8.598289771969787
