# Supplementary material for: Research on the optimization model of anti-breast cancer candidate drugs based on machine learning
Source: Front Genet. 2025 Apr 10;16:1523015. doi: 10.3389/fgene.2025.1523015 (PMC12018315; doi:10.3389/fgene.2025.1523015)
Supplement: Supplementary file 2 [file DataSheet1.zip › CSV file of the relevant results mentioned in the article/results.csv]

特征	最优值范围
ATSc1	(0.03,1.89)
ATSc2	(-2.38,-1.00)
ATSc3	(-0.37,-0.16)
BCUTc-1h	(0.07,0.33)
BCUTc-1l	(-0.32,-0.19)
BCUTp-1h	(7.97,16.75)
BCUTp-1l	(3.01,7.00)
C3SP2	(0.00,9.30)
CrippenMR	(56.15,400.61)
ECCEN	(196.00,1294.89)
ETA_Alpha	(10.04,69.42)
ETA_BetaP	(0.61,1.67)
ETA_BetaP_s	(0.52,0.61)
ETA_Beta_s	(7.75,104.50)
ETA_Epsilon_1	(0.47,0.51)
ETA_Epsilon_4	(0.46,0.56)
ETA_Eta	(7.38,7.38)
ETA_EtaP	(0.47,2.17)
ETA_EtaP_B_RC	(0.01,0.04)
ETA_EtaP_F	(0.13,0.53)
ETA_EtaP_F_L	(0.04,0.33)
ETA_EtaP_L	(0.16,0.36)
ETA_Eta_L	(2.80,25.24)
ETA_Eta_R_L	(44.72,76.77)
ETA_Shape_P	(0.00,0.32)
ETA_dEpsilon_A	(0.22,0.41)
ETA_dEpsilon_C	(-0.34,-0.01)
ETA_dEpsilon_D	(0.04,0.16)
FMF	(0.00,0.42)
Kier1	(11.11,106.33)
Kier2	(3.75,94.32)
Kier3	(1.48,10.48)
LipoaffinityIndex	(-3.26,18.96)
MAXDP2	(1.08,7.96)
MDEC-23	(0.00,37.15)
MDEO-11	(0.00,2.92)
MDEO-12	(0.00,3.11)
MLFER_A	(-0.86,7.08)
MLFER_BO	(4.35,23.47)
MLFER_E	(7.17,11.80)
MLFER_L	(6.27,67.90)
MLFER_S	(0.81,21.73)
MLogP	(2.85,5.75)
MW	(194.09,893.05)
McGowan_Volume	(1.55,13.61)
SC-5	(0.00,2.62)
SCH-7	(0.00,1.47)
SHBd	(0.00,17.25)
SHBint8	(44.16,274.42)
SHaaCH	(0.00,9.58)
SHother	(0.00,0.00)
SHsOH	(0.00,2.74)
SP-1	(6.63,76.77)
SP-2	(5.49,50.85)
SP-3	(4.10,44.59)
SP-4	(2.81,5.47)
SP-5	(2.50,27.23)
SP-7	(0.60,0.60)
SaaO	(0.00,0.00)
SdO	(147.84,283.94)
SsCH3	(3.75,19.82)
SsOH	(0.00,65.63)
SssCH2	(3.13,26.74)
SssO	(8.89,30.03)
TopoPSA	(12.47,101.74)
VCH-6	(0.35,1.02)
VP-0	(58.42,95.34)
VP-1	(55.82,55.92)
VP-2	(3.04,42.06)
VP-3	(1.83,6.21)
VP-4	(5.69,16.07)
VP-5	(1.89,11.73)
VP-6	(0.29,5.90)
VP-7	(0.13,4.90)
VPC-5	(0.33,12.30)
WPATH	(28837.27,226893.37)
WTPT-1	(253.85,318.08)
WTPT-3	(66.08,182.63)
WTPT-4	(13.90,50.79)
WTPT-5	(0.00,0.00)
XLogP	(14.28,14.28)
Zagreb	(715.55,748.00)
bpol	(105.72,180.24)
hmin	(0.17,0.39)
maxHBd	(0.00,0.00)
maxHsOH	(0.73,0.85)
maxaaCH	(0.42,2.48)
maxaaO	(0.00,3.40)
maxdO	(6.39,14.96)
maxsCH3	(0.55,2.09)
maxsOH	(0.00,12.47)
maxsssCH	(0.47,0.98)
minHBa	(2.13,9.21)
minHBint10	(-1.49,10.59)
minHBint5	(-1.20,11.56)
minHsOH	(0.69,0.76)
minaaO	(1.22,6.58)
minaasC	(-2.03,0.70)
mindssC	(-1.90,-1.74)
minsOH	(0.00,5.73)
minsssN	(1.57,2.73)
minwHBa	(-2.03,2.03)
nHBAcc	(0.00,61.98)
nHBAcc_Lipinski	(1.00,47.72)
nN	(14.26,46.00)
nssCH2	(13.53,26.76)
