# Supplementary material for: Research on the optimization model of anti-breast cancer candidate drugs based on machine learning
Source: Front Genet. 2025 Apr 10;16:1523015. doi: 10.3389/fgene.2025.1523015 (PMC12018315; doi:10.3389/fgene.2025.1523015)
Supplement: Supplementary file 3 [file DataSheet2.zip]

Archive with 5 entries (4 files):
- raw data/
- raw data/ADMET.xlsx
- raw data/ERα_activity.xlsx
- raw data/Molecular_Descriptor.xlsx
- raw data/分子描述符含义解释.xlsx
